# Supplementary material for: Evaluation of Genetic Testing in a Cohort of Diverse Pediatric Patients in the United States with Congenital Cataracts
Source: Genes (Basel). 2023 Feb 28;14(3):608. doi: 10.3390/genes14030608 (PMC10048176; doi:10.3390/genes14030608)
Supplement: Supplementary file 1 [file genes-14-00608-s001.zip]

Archive with 1 entries (1 files):
- genes-2190704-supplementary.pdf
